# Supplementary material for: One-Pot Synthesis of Ultra-Small Pt Nanoparticles-Loaded Nitrogen-Doped Mesoporous Carbon Nanotube for Efficient Catalytic Reaction
Source: Nanomaterials (Basel). 2023 Sep 25;13(19):2633. doi: 10.3390/nano13192633 (PMC10574567; doi:10.3390/nano13192633)
Supplement: Supplementary file 1 [file nanomaterials-13-02633-s001.zip]

Archive with 1 entries (1 files):
- nanomaterials-2597800-supplementary.pdf
